# Supplementary material for: In vitro activity of rhinacanthin analogues against drug resistant Plasmodium falciparum isolates from Northeast Thailand
Source: Malar J. 2023 Mar 23;22:105. doi: 10.1186/s12936-023-04532-3 (PMC10035203; doi:10.1186/s12936-023-04532-3)
Supplement: Supplementary file 1 — Additional file 1. IC50 to rhinacanthin analogues 1 and 2, and standard anti-malarials, and % Ring-stage (RSA) and Piperaquine Survival rate (PSA) of P. falciparum field isolates and reference strains. Data attained from 1 to 5 replicate experiments are presented. NA. indicates data not available as no experiment was done. [file 12936_2023_4532_MOESM1_ESM.xlsx]

## Sheet: Sheet1
Additional file 1 : IC50 to rhinacanthin analogues 1 and 2, and standard antimalarials, and % Ring-stage (RSA) and Piperaquine Survival rate (PSA) of P. falciparum field isolates and reference strains.
Isolates/strains	MQ	QN	CQ	ATQ	RA1	RA2	RSA	PSA
NC001	26.91	141.98	164.42	33.75	791.13	63.2825	NA.	NA.
NC002	5.42	233.65	124.2	17.28	383.393	52.2325	18.5	4.4
NC003	62.59	261.54	100.03	29.5	422.819	52.2112	8.8	3.25
NC004	46.41	533.38	120.46	13.14	321.9	48.5775	22.9	1.65
3D7 (1)	51.47	67.01	18.65	4.12	318.9	18.8	0	NA.
3D7 (2)	54.8	40.1	10.88	4.14	572.7	20.3	NA.	NA.
3D7 (3)	23.29	25.34	10.12	0.95	NA.	NA.	NA.	NA.
C2B (1)	16.35	85.44	91.5	91091.5	38411.7	19843.1	0.666667	1
C2B (2)	29.87	95.99	67.11	57015.6	36484.1	14836.6	NA.	NA.
C2B (3)	82.7	144.38	67.89	NA.	NA.	NA.	NA.	NA.
W2 (1)	12.1	293.94	154.829	6.56962	926.9	45.9	0.373832	0
W2 (2)	22.3256	220.208	74.652	9.29561	784.9	51.5	0	0
5202 (1)	87.5666	204.611	170.279	0.302857	34.0768	1.57052	83.8491	NA.
5202 (2)	115.365	209.389	121.952	0.40808	49.4722	3.53667	79.098	NA.
5202 (3)	NA.	NA.	NA.	0.616345	65.3333	4.11567	35.2293	NA.
5202 (4)	NA.	NA.	NA.	1.11888	27.1942	1.74826	NA.	NA.
5202 (5)	NA.	NA.	NA.	0.224785	53.2498	3.29551	NA.	NA.
Data attained from 1-5 replicate experiments are presented. NA. indicates data not available as no experiment was done.
