# Supplementary material for: In vitro activity of rhinacanthin analogues against drug resistant Plasmodium falciparum isolates from Northeast Thailand
Source: Malar J. 2023 Mar 23;22:105. doi: 10.1186/s12936-023-04532-3 (PMC10035203; doi:10.1186/s12936-023-04532-3)
Supplement: Supplementary file 2 — Additional file 2. P. falciparum Cytochrome b Y268S and Kelch13 propeller genotype of the four P. falciparum isolates included in the in vitro drug assay (NC001–NC004) and other 100 samples collected from the same province (THA001-100). [file 12936_2023_4532_MOESM2_ESM.xlsx]

## Sheet: For Sent (2)
Additional file 2: P. falciparum cytochrome b Y268S and Kelch propeller genotype of the four P. falciparum isolates included in the in vitro drug assay (NC001-NC004) and other 100 samples collected from the same province (THA001-100)
No.	Code ID	Cytochrome b Y268S	Kelch 13 propeller genotype
1	NC001	Wild type	Wild type
2	NC002	Wild type	R539T
3	NC003	Wild type	R539T
4	NC004	Wild type	R539T
5	THA001	Wild type	R539T
6	THA002	Wild type	R539T
7	THA003	Wild type	C580Y
8	THA004	Wild type	R539T
9	THA005	Wild type	Wild type
10	THA006	Wild type	C580Y
11	THA007	Wild type	C580Y
12	THA008	Wild type	R539T
13	THA009	Wild type	C580Y
14	THA010	Wild type	R539T
15	THA011	Wild type	C580Y
16	THA012	Wild type	C580Y
17	THA013	Wild type	C580Y
18	THA014	Wild type	C580Y
19	THA015	Wild type	C580Y
20	THA016	Wild type	C580Y
21	THA017	Wild type	C580Y
22	THA018	Wild type	Wild type
23	THA019	Wild type	R539T
24	THA020	Wild type	C580Y
25	THA021	Wild type	C580Y
26	THA022	Wild type	C580Y
27	THA023	Wild type	C580Y
28	THA024	Wild type	C580Y
29	THA025	Wild type	C580Y
30	THA026	Wild type	C580Y
31	THA027	Wild type	C580Y
32	THA028	Wild type	C580Y
33	THA029	Wild type	C580Y
34	THA030	Wild type	C580Y
35	THA031	Wild type	R539T
36	THA032	Wild type	C580Y
37	THA033	Wild type	C580Y
38	THA034	Wild type	R539T
39	THA035	Wild type	C580Y
40	THA036	Wild type	C580Y
41	THA037	Wild type	C580Y
42	THA038	Wild type	Wild type
43	THA039	Wild type	C580Y
44	THA040	Wild type	R539T
45	THA041	Wild type	R539T
46	THA042	Wild type	C580Y
47	THA043	Wild type	C580Y
48	THA044	Wild type	C580Y
49	THA045	Wild type	C580Y
50	THA046	Wild type	C580Y
51	THA047	Wild type	Wild type
52	THA048	Wild type	R539T
53	THA049	Wild type	Wild type
54	THA050	Wild type	C580Y
55	THA051	Wild type	C580Y
56	THA052	Wild type	C580Y/C
57	THA053	Wild type	C580Y
58	THA054	Wild type	C580Y
59	THA055	Wild type	C580Y
60	THA056	Wild type	C580Y
61	THA057	Wild type	C580Y
62	THA058	Wild type	Wild type
63	THA059	Wild type	C580Y
64	THA060	Wild type	C580Y
65	THA061	Wild type	C580Y
66	THA062	Wild type	C580Y
67	THA063	Wild type	R539T
68	THA064	Wild type	R539T
69	THA065	Wild type	C580Y
70	THA066	Wild type	Wild type
71	THA067	Wild type	Wild type
72	THA068	Wild type	C580Y
73	THA069	Wild type	R539T
74	THA070	Wild type	R539T
75	THA071	Wild type	C580Y
76	THA072	Wild type	C580Y
77	THA073	Wild type	C580Y
78	THA074	Wild type	R539T/R+C580Y/C
79	THA075	Wild type	C580Y
80	THA076	Wild type	C580Y
81	THA077	Wild type	C580Y
82	THA078	Wild type	C580Y
83	THA079	Wild type	Wild type
84	THA080	Wild type	C580Y
85	THA081	Wild type	C580Y
86	THA082	Wild type	C580C/Y
87	THA083	Wild type	R539T/R+C580Y/C
88	THA084	Wild type	C580Y
89	THA085	Wild type	C580Y
90	THA086	Wild type	C580Y
91	THA087	Wild type	C580Y
92	THA088	Wild type	C580C/Y
93	THA089	Wild type	R539T
94	THA090	Wild type	R539T
95	THA091	Wild type	C580Y
96	THA092	Wild type	C580Y
97	THA093	Wild type	C580Y
98	THA094	Wild type	C580Y
99	THA095	Wild type	R539T
100	THA096	Wild type	R539T
101	THA097	Wild type	C580Y
102	THA098	Wild type	C580Y
103	THA099	Wild type	C580Y
104	THA100	Wild type	C580Y
